# Supplementary material for: Effect of Mineral Carriers on Biofilm Formation and Nitrogen Removal Activity by an Indigenous Anammox Community from Cold Groundwater Ecosystem Alone and Bioaugmented with Biomass from a “Warm” Anammox Reactor
Source: Biology (Basel). 2022 Sep 29;11(10):1421. doi: 10.3390/biology11101421 (PMC9598201; doi:10.3390/biology11101421)
Supplement: Supplementary file 1 [file biology-11-01421-s001.zip]

Archive with 1 entries (1 files):
- biology-1925200-supplementary.pdf
